# Supplementary material for: Recombinant Endostatin as a Potential Radiosensitizer in the Treatment of Non-Small Cell Lung Cancer
Source: Pharmaceuticals (Basel). 2023 Jan 31;16(2):219. doi: 10.3390/ph16020219 (PMC9961924; doi:10.3390/ph16020219)
Supplement: Supplementary file 1 [file pharmaceuticals-16-00219-s001.zip]

Archive with 1 entries (1 files):
- pharmaceuticals-2141054-supplementary.pdf
